# Supplementary material for: Nup358 restricts ER-mitochondria connectivity by modulating mTORC2/Akt/GSK3β signalling
Source: EMBO Rep. 2024 Jul 18;25(10):14. doi: 10.1038/s44319-024-00204-8 (PMC11466962; doi:10.1038/s44319-024-00204-8)
Supplement: Supplementary file 3 — Source data Fig. 1 [file 44319_2024_204_MOESM3_ESM.zip]

Archive with 26 entries (18 files):
- Figure 1/1A/
- Figure 1/1A/Figure 1A - Maxmum Intensity Projection.tif
- Figure 1/1B/
- Figure 1/1B/Figure 1B - STED-deconvoluted image.tif
- Figure 1/1C/
- Figure 1/1C/Figure 1C - Western Blots.pdf
- Figure 1/1D/
- Figure 1/1D/Figure 1D - IF images (Left).pdf
- Figure 1/1D/Figure 1D - Quantitative data (Manders' coefficient)-Right Bottom.xlsx
- Figure 1/1D/Figure 1D - Western Blots (Right Top).pdf
- Figure 1/1E/
- Figure 1/1E/Figure 1E - Quantitative data (Right Bottom).xlsx
- Figure 1/1E/Figure 1E - Western Blots (Top and Bottom Left).pdf
- Figure 1/1F/
- Figure 1/1F/Figure 1F - Quantitative data (Right Bottom).xlsx
- Figure 1/1F/Figure 1F - Western Blots (Right Top).pdf
- Figure 1/1F/siControl-VAPB+PTPIP51 PLA-IF image.tif
- Figure 1/1F/siNup358-VAPB+PTPIP51 PLA-IF image.tif
- Figure 1/1G/
- Figure 1/1G/Figure 1G - Quantitative data (Right).xlsx
- Figure 1/1G/siControl-BAP31-Fis1 PLA Image.tif
- Figure 1/1G/siNup358-BAP31-Fis1 PLA Image.tif
- Figure 1/1H/
- Figure 1/1H/Figure 1H - Quantitative data (Right).xlsx
- Figure 1/1H/siControl TEM image.TIF
- Figure 1/1H/siNup358 TEM image.TIF
