# Supplementary material for: Nup358 restricts ER-mitochondria connectivity by modulating mTORC2/Akt/GSK3β signalling
Source: EMBO Rep. 2024 Jul 18;25(10):14. doi: 10.1038/s44319-024-00204-8 (PMC11466962; doi:10.1038/s44319-024-00204-8)
Supplement: Supplementary file 3 — Source data Fig. 1 [file 44319_2024_204_MOESM3_ESM.zip › Figure 1/1D/Figure 1D - Quantitative data (Manders' coefficient)-Right Bottom.xlsx]

## Sheet: Sheet1
Related to Figure 1D (Right Bottom)
Manders' co-efficient
	siControl	siNup358
	0.538	0.507
	0.492	0.415
	0.647	0.526
	0.514	0.601
	0.491	0.596
	0.575	0.601
	0.468	0.559
	0.503	0.618
	0.497	0.673
	0.496	0.611
	0.475	0.66
	0.454	0.51
	0.389	0.526
	0.551	0.464
	0.466	0.618
	0.479	0.641
	0.456	0.546
	0.464	0.57
	0.575	0.625
	0.54	0.589
	0.602	0.535
	0.576	0.689
	0.48	0.523
	0.639	0.574
	0.461	0.644
