# Supplementary material for: Nup358 restricts ER-mitochondria connectivity by modulating mTORC2/Akt/GSK3β signalling
Source: EMBO Rep. 2024 Jul 18;25(10):14. doi: 10.1038/s44319-024-00204-8 (PMC11466962; doi:10.1038/s44319-024-00204-8)
Supplement: Supplementary file 3 — Source data Fig. 1 [file 44319_2024_204_MOESM3_ESM.zip › Figure 1/1E/Figure 1E - Quantitative data (Right Bottom).xlsx]

## Sheet: Sheet1
Quantitative Data Related to Figure 1E (Right Bottom)
	siControl	siNup358
	1	1.94494
	1	2.1594
	1	3.11194
	1	2.40543	Average
	0	0.621187	Standard Deviation
	0	0.358642	SEM
