# Supplementary material for: Nup358 restricts ER-mitochondria connectivity by modulating mTORC2/Akt/GSK3β signalling
Source: EMBO Rep. 2024 Jul 18;25(10):14. doi: 10.1038/s44319-024-00204-8 (PMC11466962; doi:10.1038/s44319-024-00204-8)
Supplement: Supplementary file 3 — Source data Fig. 1 [file 44319_2024_204_MOESM3_ESM.zip › Figure 1/1F/Figure 1F - Quantitative data (Right Bottom).xlsx]

## Sheet: Sheet1
Quantitative Data Related to Figure 1F (Right Bottom)
	siControl	siNup358
	23	30
	14	54
	29	64
	14	47
	35	53
	24	62
	36	23
	33	37
	18	42
	34	29
	31	38
	24	43
	33	53
	15	51
	21	25
	14	30
	16	24
	22	47
	47	62
	30	79
	28	41
	21	35
	31	32
	23	32
	26	34
	17	55
	19	71
	14	55
	23	41
	25	52
	11	46
	24	66
	19	40
	31	42
	24	45
	12	44
	16	44
	25	37
	24	48
	18	39
	51	29
	29	34
	54	38
	44	45
	29	31
	31	40
	31	29
	22	25
	20	26
	30	37
	36	43
	39	33
	26	32
	40	36
	33	50
	33	46
	30	59
	18	54
	20	64
	27	44
	17	47
	20	36
	13	44
	21	44
	21	35
	27	36
	17	52
	16	36
	16	29
	28	27
	37	42
	11	39
	15	27
	15
	21
	21
	20
	28
	33
	19
	13
	33
	24.9878	42.2055	Average
	9.10093	11.8883	SD
