# Supplementary material for: Nup358 restricts ER-mitochondria connectivity by modulating mTORC2/Akt/GSK3β signalling
Source: EMBO Rep. 2024 Jul 18;25(10):14. doi: 10.1038/s44319-024-00204-8 (PMC11466962; doi:10.1038/s44319-024-00204-8)
Supplement: Supplementary file 3 — Source data Fig. 1 [file 44319_2024_204_MOESM3_ESM.zip › Figure 1/1G/Figure 1G - Quantitative data (Right).xlsx]

## Sheet: Sheet1
Quantitative Data related to Figure 1G (Right)
	siControl	siNup358
	26	67
	23	16
	37	57
	68	31
	31	123
	47	113
	56	60
	95	59
	96	42
	43	63
	13	30
	12	30
	19	52
	24	52
	39	56
	43	63
	28	35
	18	19
	14	37
	18	59
	58	36
	57	51
	28	43
	46	77
	78	72
	59	70
	54	95
	43	42
	67	159
	50	50
	61	75
	46	100
	53	79
	24	117
	44	64
	131	85
	92	44
	62	80
	22	85
	51	104
	24	31
	25	40
	32	42
	20	22
	28	32
	31	68
	34	35
	20	61
	13	53
	32	34
	46	28
	25	20
	58	108
	45	142
	45	54
	70	75
	46	23
	60	54
	81	39
	6	42
	21	91
	38	48
	12	26
	42	36
	6	18
	32	38
	55	40
	34	22
	31	27
	40	110
	43	54
	24	37
	24	15
	14	38
	30	36
	35	65
	26	30
	16	34
	27	43
	20	34
	27	70
	35	95
	27	66
	35	70
	38	24
	49	80
	24	27
	10	74
	46	48
	29	47
	38.9667	55.9778	Average
	21.8732	29.2763	SD
