# Supplementary material for: Nup358 restricts ER-mitochondria connectivity by modulating mTORC2/Akt/GSK3β signalling
Source: EMBO Rep. 2024 Jul 18;25(10):14. doi: 10.1038/s44319-024-00204-8 (PMC11466962; doi:10.1038/s44319-024-00204-8)
Supplement: Supplementary file 3 — Source data Fig. 1 [file 44319_2024_204_MOESM3_ESM.zip › Figure 1/1H/Figure 1H - Quantitative data (Right).xlsx]

## Sheet: Sheet1
	Quantitative data related to Figure 1H (right)
		siControl	siNup358
		7.88114	17.4863
		5.87906	7.5576
		7.8366	17.0395
		9.5423	18.9304
		3.05021	26.2626
		2.1449	10.9152
		2.93496	25.6571
		4.74732	14.9983
		11.3148	16.5438
		1.63974	8.40979
		13.2664	10.483
		10.674	14.8658
		2.84674	6.3648
		3.48948	32.2987
		4.10541	3.0215
		10.7859	7.82424
		6.20056	15.2396
		9.54505	12.3474
		7.18294	15.7472
		6.77233	20.4427
		2.78235	8.50951
		2.20665	8.51632
		8.85329	17.5758
		9.18972	15.4769
		2.1093	16.4459
		2.37454	22.5265
		9.53289	17.2079
		4.08371	19.0779
		2.70833	20.6942
		11.267	12.4852
			28.1818
			8.59504
			10.1892
			46.1877
			32.2673
	Average	6.23159	16.7535
	SD	3.5121	8.78123
	SEM	0.641219	1.4843
