# Supplementary material for: Nup358 restricts ER-mitochondria connectivity by modulating mTORC2/Akt/GSK3β signalling
Source: EMBO Rep. 2024 Jul 18;25(10):14. doi: 10.1038/s44319-024-00204-8 (PMC11466962; doi:10.1038/s44319-024-00204-8)
Supplement: Supplementary file 4 — Source data Fig. 2 [file 44319_2024_204_MOESM4_ESM.zip]

Archive with 30 entries (24 files):
- Figure 2/2A/
- Figure 2/2A/Figure 2A - Quantitation data (Bottom).xlsx
- Figure 2/2A/Figure 2A Western Blots (Top).pdf
- Figure 2/2B/
- Figure 2/2B/Figure 2B Quantitative Data (Bottom).xlsx
- Figure 2/2B/Figure 2B Western Blots (Top).pdf
- Figure 2/2C/
- Figure 2/2C/Figure 2C Quantitation data (Right Bottom).xlsx
- Figure 2/2C/Figure 2C Western Blots (Left Bottom).pdf
- Figure 2/2C/Figure 2C Western Blots (Top).pdf
- Figure 2/2D/
- Figure 2/2D/Figure 2D (Fourth Bottom) pS6 quantitation data.xlsx
- Figure 2/2D/Figure 2D (Second Bottom) pAktS473 quantitation data.xlsx
- Figure 2/2D/Figure 2D (Third Bottom) pAktT308 quantitation data.xlsx
- Figure 2/2D/Figure 2D Western Blots (Fourth top panel).pdf
- Figure 2/2D/Figure 2D Western Blots (Left - First Panel).pdf
- Figure 2/2D/Figure 2D Western Blots (Second top panel).pdf
- Figure 2/2D/Figure 2D Western Blots (Third top panel).pdf
- Figure 2/2E/
- Figure 2/2E/Figure 2E quantitation data (Right Bottom).xlsx
- Figure 2/2E/Figure 2E Western Blots (Right Top).pdf
- Figure 2/2E/siControl PLA image.tif
- Figure 2/2E/siNup358 PLA image.tif
- Figure 2/2E/siNup358+siRictor PLA image.tif
- Figure 2/2F/
- Figure 2/2F/Figure 2F quantitation data (Right Bottom).xlsx
- Figure 2/2F/Figure 2F Western Blots (Right Top).pdf
- Figure 2/2F/siControl PLA image.tif
- Figure 2/2F/siNup358 PLA image.tif
- Figure 2/2F/siNup358+siRaptor PLA image.tif
