# Supplementary material for: Nup358 restricts ER-mitochondria connectivity by modulating mTORC2/Akt/GSK3β signalling
Source: EMBO Rep. 2024 Jul 18;25(10):14. doi: 10.1038/s44319-024-00204-8 (PMC11466962; doi:10.1038/s44319-024-00204-8)
Supplement: Supplementary file 4 — Source data Fig. 2 [file 44319_2024_204_MOESM4_ESM.zip › Figure 2/2A/Figure 2A - Quantitation data (Bottom).xlsx]

## Sheet: Sheet1
Related to Figure 2A (Bottom)
	Intensity relative to control
	siControl	siNup358
	1	1.40856
	1	1.34442
	1	1.28803
	1	1.347	Average
	0	0.06031	S.D.
	0	0.03482	SEM
