# Supplementary material for: Nup358 restricts ER-mitochondria connectivity by modulating mTORC2/Akt/GSK3β signalling
Source: EMBO Rep. 2024 Jul 18;25(10):14. doi: 10.1038/s44319-024-00204-8 (PMC11466962; doi:10.1038/s44319-024-00204-8)
Supplement: Supplementary file 4 — Source data Fig. 2 [file 44319_2024_204_MOESM4_ESM.zip › Figure 2/2B/Figure 2B Quantitative Data (Bottom).xlsx]

## Sheet: Sheet1
	Quantitative data related to Figure 2B (Bottom)
	Intensity relative to control
	HeLa WT	Nup358 KO
	1	2.93165
	1	3.88407
	1	4.17437
	1	3.66337	Average
	0	0.650094	SD
	0	0.375332	SEM
