# Supplementary material for: Nup358 restricts ER-mitochondria connectivity by modulating mTORC2/Akt/GSK3β signalling
Source: EMBO Rep. 2024 Jul 18;25(10):14. doi: 10.1038/s44319-024-00204-8 (PMC11466962; doi:10.1038/s44319-024-00204-8)
Supplement: Supplementary file 4 — Source data Fig. 2 [file 44319_2024_204_MOESM4_ESM.zip › Figure 2/2C/Figure 2C Quantitation data (Right Bottom).xlsx]

## Sheet: Sheet1
Data related to Figure 2C (Right Bottom)
Intensity relative to control
siControl+siControl	siNup358+ siControl	siRictor+siNup358
1	1.16531	0.229556
1	1.60865	0.157833
1	1.74887	0.245852
1	1.508	0.2111	Average
0	0.3046	0.04683	S.D.
0	0.1759	0.02704	SEM
