# Supplementary material for: Nup358 restricts ER-mitochondria connectivity by modulating mTORC2/Akt/GSK3β signalling
Source: EMBO Rep. 2024 Jul 18;25(10):14. doi: 10.1038/s44319-024-00204-8 (PMC11466962; doi:10.1038/s44319-024-00204-8)
Supplement: Supplementary file 4 — Source data Fig. 2 [file 44319_2024_204_MOESM4_ESM.zip › Figure 2/2D/Figure 2D (Fourth Bottom) pS6 quantitation data.xlsx]

## Sheet: Sheet1
		Quantitative data related to Figure 2D (Fourth Bottom) - pS6
		Experiment	Intensity relative to control
			siControl+siControl	siNup358+ siControl	siRictor+siNup358
		1	1	1.60722	0.958275
		2	1	1.63122	0.358156
		3	1	1.35502	0.985049
		4	1	1.30684	0.401569
			1	1.475	0.6758	Average
			0	0.1679	0.3423	S.D.
			0	0.08394	0.1712	SEM
