# Supplementary material for: Nup358 restricts ER-mitochondria connectivity by modulating mTORC2/Akt/GSK3β signalling
Source: EMBO Rep. 2024 Jul 18;25(10):14. doi: 10.1038/s44319-024-00204-8 (PMC11466962; doi:10.1038/s44319-024-00204-8)
Supplement: Supplementary file 4 — Source data Fig. 2 [file 44319_2024_204_MOESM4_ESM.zip › Figure 2/2D/Figure 2D (Second Bottom) pAktS473 quantitation data.xlsx]

## Sheet: Sheet1
		Quantitative data related to Figure 2D (Second Bottom) - pAkt (S473)
		Experiment	Intensity relative to control
			siControl+siControl	siNup358+ siControl	siRictor+siNup358
		1	1	1.64649	0.658224
		2	1	1.49741	0.703014
		3	1	1.44305	0.73501
			1	1.529	0.6987	Average
			0	0.1053	0.03857	S.D.
			0	0.06081	0.02227	SEM
