# Supplementary material for: Nup358 restricts ER-mitochondria connectivity by modulating mTORC2/Akt/GSK3β signalling
Source: EMBO Rep. 2024 Jul 18;25(10):14. doi: 10.1038/s44319-024-00204-8 (PMC11466962; doi:10.1038/s44319-024-00204-8)
Supplement: Supplementary file 4 — Source data Fig. 2 [file 44319_2024_204_MOESM4_ESM.zip › Figure 2/2D/Figure 2D (Third Bottom) pAktT308 quantitation data.xlsx]

## Sheet: Sheet1
	Quantitative data related to Figure 2D (Third Bottom) - pAkt (T308)
	Experiment	Intensity relative to control
		siControl+siControl	siNup358+ siControl	siRictor+siNup358
	1	1	1.72918	1.19945
	2	1	1.23359	0.686753
	3	1	1.73621	0.840702
		1	1.566	0.909	Average
		0	0.2882	0.2631	S.D.
		0	0.1664	0.1519	SEM
