# Supplementary material for: Nup358 restricts ER-mitochondria connectivity by modulating mTORC2/Akt/GSK3β signalling
Source: EMBO Rep. 2024 Jul 18;25(10):14. doi: 10.1038/s44319-024-00204-8 (PMC11466962; doi:10.1038/s44319-024-00204-8)
Supplement: Supplementary file 4 — Source data Fig. 2 [file 44319_2024_204_MOESM4_ESM.zip › Figure 2/2E/Figure 2E quantitation data (Right Bottom).xlsx]

## Sheet: Sheet1
Quantitative data related to Figure 2E (Right Bottom)
Data obtained from three independent experiments
	siControl	siNup358	siNup358+siRictor
	26	34	16
	19	23	28
	21	23	15
	18	29	33
	6	26	12
	12	26	20
	21	32	13
	28	20	17
	25	26	15
	12	34	26
	7	35	11
	14	26	29
	12	27	22
	14	57	17
	12	64	27
	8	48	25
	8	45	16
	17	38	32
	13	51	12
	2	25	25
	10	31	19
	16	43	17
	12	13	22
	23	20	6
	7	29	14
	35	24	18
	21	18	7
	20	33	12
	31	30	12
	24	13	12
	15	26	14
	19	18	19
	14	13	20
	12	19	18
	10	18	16
	23	25	15
	18	17	11
	13	27	18
	12	33	13
	12	22	30
	14	17	29
	19	21	22
	15	19	28
	21	20	28
	15	17	13
	21	32	32
	26	18	23
	21	21	17
	32	23	40
	33	28	13
	31	20	13
	30	22	9
	7	16	19
	19	20	18
	12	23	19
	18	28	17
	12	20	13
	16	22	17
	10	16
	15
	16
	12
	12
	14
	20
	13
	14
	16
	13
	14
	15
	16
Average	16.72	26.51	18.86
S.D.	6.888	10.51	7.161
SEM	0.8378	1.735	1.134
