# Supplementary material for: Nup358 restricts ER-mitochondria connectivity by modulating mTORC2/Akt/GSK3β signalling
Source: EMBO Rep. 2024 Jul 18;25(10):14. doi: 10.1038/s44319-024-00204-8 (PMC11466962; doi:10.1038/s44319-024-00204-8)
Supplement: Supplementary file 4 — Source data Fig. 2 [file 44319_2024_204_MOESM4_ESM.zip › Figure 2/2F/Figure 2F quantitation data (Right Bottom).xlsx]

## Sheet: Sheet1
Quatitative Data related to Figure 2F (Right Bottom)
Data obtained from 3 independent experiments
	siControl	siNup358	siRaptor
	17	33	46
	17	30	37
	22	25	38
	27	33	30
	10	39	36
	18	30	29
	16	24	33
	21	51	26
	17	39	34
	21	33	19
	13	19	35
	17	47	43
	25	30	36
	15	29	36
	18	41	18
	22	23	38
	16	55	21
	21	45	56
	15	39	29
	33	43	25
	25	8	36
	37	51	17
	32	41	23
	18	36	27
	27	62	16
	31	30	28
	27	44	33
	28	38	37
	32	59	18
	24	26	24
	25	17	21
	15	51	15
	22	54	14
	58	39	28
	35	102	30
	17	44	15
	21	42	33
	16	54	32
	17	56	28
	15	62	17
	20	40	24
	19	126	22
	7	37	32
	11	78	35
	15	33	32
	25	41	40
	15	41	23
	19	16	50
	30	48	39
	19	17	36
	20	28	34
	17	24	39
	16	50	40
	28	39	43
	20	37	30
	21	39	33
	26	51	23
	14	23	30
	20	11	36
	17	38	40
	19	33	41
	16	32	49
	17	18	56
	11	31	32
	12	18	29
	25	26	23
	10	19	24
	16	17	1
	18	13	23
	14	15	2
	39	21	36
	6	19	30
	13	15	25
	23	20	22
	17	27	44
	14	22	34
	31	13	34
	20	17	46
	17	24	39
	16	19	41
	18	21	60
	9	18	33
	13	16	12
	26	16	20
	27	31	17
	28	27	17
	26	19	18
	23	33	55
	34	26	15
		36	22
		15	9
		16	14
		17	22
		19	27
		33	19
		23	32
		18	27
		18	30
		7
		14
		15
		24
		19
		23
		34
		25
		12
		32.1	29.78
	20.67	17.95	11.23
	7.904	1.368	0.9403
Average
	0.8117
S.D.
SEM
