# Supplementary material for: Nup358 restricts ER-mitochondria connectivity by modulating mTORC2/Akt/GSK3β signalling
Source: EMBO Rep. 2024 Jul 18;25(10):14. doi: 10.1038/s44319-024-00204-8 (PMC11466962; doi:10.1038/s44319-024-00204-8)
Supplement: Supplementary file 5 — Source data Fig. 3 [file 44319_2024_204_MOESM5_ESM.zip]

Archive with 16 entries (13 files):
- Figure 3/3A/
- Figure 3/3A/Figure 3A_Quantitative Data (Bottom Right).xlsx
- Figure 3/3A/Figure 3A_Western Blots (Bottom Left).pdf
- Figure 3/3A/siControl - Insulin.tif
- Figure 3/3A/siControl + Insulin.tif
- Figure 3/3A/siRictor + Insulin.tif
- Figure 3/3A/siSin1 + Insulin.tif
- Figure 3/3B/
- Figure 3/3B/Figure 3B Quantitative Data (Right Bottom).xlsx
- Figure 3/3B/Figure 3B Western Blots (Left Bottom).pdf
- Figure 3/3B/Figure 3B Western Blots (Left Top).pdf
- Figure 3/3B/Figure 3B Western Blots (Right Top).pdf
- Figure 3/3C/
- Figure 3/3C/Figure 3C Western Blots (Left).pdf
- Figure 3/3C/Figure 3C Western Blots (Middle).pdf
- Figure 3/3C/Figure 3C_Quantitative Data (Right).xlsx
