# Supplementary material for: Nup358 restricts ER-mitochondria connectivity by modulating mTORC2/Akt/GSK3β signalling
Source: EMBO Rep. 2024 Jul 18;25(10):14. doi: 10.1038/s44319-024-00204-8 (PMC11466962; doi:10.1038/s44319-024-00204-8)
Supplement: Supplementary file 5 — Source data Fig. 3 [file 44319_2024_204_MOESM5_ESM.zip › Figure 3/3A/Figure 3A_Quantitative Data (Bottom Right).xlsx]

## Sheet: Sheet1
	Quantitative Data Related to Figure 3A (Bottom Right)
	siControl - Insulin	siControl + Insulin	siRictor + Insulin	siSin1 + Insulin	Expt Sets
	8	35	16	11	Expt 1
	3	24	12	9
	10	53	29	33
	21	74	39	19
	32	97	80	40
	21	57	44	34
	14	58	30	7
	23	43	9	31
	24	67	45	37
	17	84	43	42
	36	81	25	14
	44	90	13	27
	38	53	14	48
	33	105	22	34
	31	49	52	32
	67	16	51	20
	29	61	41	34
	34	86	55	40
	13	57	65	80
	44	59	68	39
	54	75	28	36
	66	96	60	7
	76	125	54	8
	76	68	61	22
	53	69	44	29
	65	74	46	29
	66	13	39	24
	42	62	45	30
	67	51	58	31
	54	26	11	58
	18	39	41	56	Expt 2
	8	33	50	63
	24	35	24	56
	22	17	9	27
	10	9	22	39
	14	39	32	7
	43	79	18	35
	23	41	18	42
	30	33	32	29
	32	45	13	38
	14	22	24	23
	15	21	10	29
	21	41	13	48
	40	28	15	49
	22	45	41	33
	19	27	24	22
	46	81	17	52
	24	42	24	44
	14	13	38	35
	26	21	9	20
	21	80	36	12
	33	48	8	17
	11	97	36	23
	30	88	13	30
	32	88	19	31
	20	33	107	42
	22	66	43	37
	33	30	54	30
	36	81	5	30
	20	95	22	48
	6	34	21	3
	13	72	37	27	Expt 3
	45	85	48	14
	49	57	34	15
	36	27	23	25
	36	103	41	18
	50	43	65	24
	30	43	30	69
	23	47	50	39
	27	91	22	23
	19	37	8	12
	31	22	28	31
	67	18	30	40
	26	53	41	77
	41	50	40	5
	38	62	57	20
	59	28	54	33
	33	48	56	14
	16	97	94	31
	13	64	44	49
	11	110	68	36
	5	153	39	56
	61	103	98	80
	33	154	34	95
	9	113	34	29
	39	81	55	93
	48	88	26	71
	34	132	55	42
	53	93	76	90
	31	44	64	67
	31.84	60.86	37.64	35.33	Mean
	17.59	31.86	21.2	20.05	SD
	1.854	3.359	2.235	2.114	SEM
