# Supplementary material for: Nup358 restricts ER-mitochondria connectivity by modulating mTORC2/Akt/GSK3β signalling
Source: EMBO Rep. 2024 Jul 18;25(10):14. doi: 10.1038/s44319-024-00204-8 (PMC11466962; doi:10.1038/s44319-024-00204-8)
Supplement: Supplementary file 5 — Source data Fig. 3 [file 44319_2024_204_MOESM5_ESM.zip › Figure 3/3B/Figure 3B Quantitative Data (Right Bottom).xlsx]

## Sheet: Sheet1
	Quantitative Data related to Figure 3B (Right Bottom)
	siControl	siVAPB + siPTPIP51	siMfn2	siIP3R	siPACS2
	1	0.40887	1.14925	0.807906	0.96619
	1	0.271535	0.635073	0.935353	1.14562
	1	0.250551	0.511634	0.497614	0.484974
	1	0.3103	0.7653	0.747	0.8656	Mean
	0	0.08599	0.3382	0.2251	0.3416	SD
	0	0.04965	0.1952	0.13	0.1972	SEM
