# Supplementary material for: Nup358 restricts ER-mitochondria connectivity by modulating mTORC2/Akt/GSK3β signalling
Source: EMBO Rep. 2024 Jul 18;25(10):14. doi: 10.1038/s44319-024-00204-8 (PMC11466962; doi:10.1038/s44319-024-00204-8)
Supplement: Supplementary file 5 — Source data Fig. 3 [file 44319_2024_204_MOESM5_ESM.zip › Figure 3/3C/Figure 3C_Quantitative Data (Right).xlsx]

## Sheet: Sheet1
	Quantitative Data Related to Figure 3C (Right)
	siControl	siNup358	siNup358 + siVAPB	siNup358 + siPTPIP51
	1	1.78484	1.10613	0.826264
	1	1.3918	0.129847	0.650659
	1	1.15595	0.138183	0.854706
	1	2.41547	0.955636	1.425
	1	1.687	0.5824	0.9392	Mean
	0	0.5506	0.5215	0.3362	SD
	0	0.2753	0.2607	0.1681	SEM
