# Supplementary material for: Nup358 restricts ER-mitochondria connectivity by modulating mTORC2/Akt/GSK3β signalling
Source: EMBO Rep. 2024 Jul 18;25(10):14. doi: 10.1038/s44319-024-00204-8 (PMC11466962; doi:10.1038/s44319-024-00204-8)
Supplement: Supplementary file 6 — Source data Fig. 4 [file 44319_2024_204_MOESM6_ESM.zip]

Archive with 38 entries (28 files):
- Figure 4/4A/
- Figure 4/4A/Figure 4A Right Bottom_Rictor VAPB PLA/
- Figure 4/4A/Figure 4A Right Bottom_Rictor VAPB PLA/Rictor + VAPB PLA image.tif
- Figure 4/4A/Figure 4A Right Bottom_Rictor VAPB PLA/Rictor control PLA image.tif
- Figure 4/4A/Figure 4A Right Bottom_Rictor VAPB PLA/VAPB control PLA image.tif
- Figure 4/4A/Figure 4A Right Top_mTOR VAPB PLA/
- Figure 4/4A/Figure 4A Right Top_mTOR VAPB PLA/mTOR + VAPB PLA image.tif
- Figure 4/4A/Figure 4A Right Top_mTOR VAPB PLA/mTOR control PLA image.tif
- Figure 4/4A/Figure 4A Right Top_mTOR VAPB PLA/VAPB control PLA image.tif
- Figure 4/4A/Figure 4A Western Blots (Left).pdf
- Figure 4/4B/
- Figure 4/4B/Figure 4B Western Blots (Left).pdf
- Figure 4/4B/Nup358 + VAPB PLA image.tif
- Figure 4/4B/Nup358 control PLA image.tif
- Figure 4/4B/VAPB control PLA image.tif
- Figure 4/4C/
- Figure 4/4C/Figure 4C VAPB-mTOR PLA data (Second from Left)/
- Figure 4/4C/Figure 4C VAPB-mTOR PLA data (Second from Left)/- Insulin (VAPB + mTOR) PLA image.tif
- Figure 4/4C/Figure 4C VAPB-mTOR PLA data (Second from Left)/+ Insulin (VAPB + mTOR) PLA image.tif
- Figure 4/4C/Figure 4C VAPB-mTOR PLA data (Second from Left)/Figure 4C - VAPB+mTOR PLA (Second from Left).xlsx
- Figure 4/4C/Figure 4C VAPB-Nup358 PLA data (First from Left)/
- Figure 4/4C/Figure 4C VAPB-Nup358 PLA data (First from Left)/- Insulin (VAPB + Nup358 PLA).tif
- Figure 4/4C/Figure 4C VAPB-Nup358 PLA data (First from Left)/+ Insulin (VAPB + Nup358 PLA).tif
- Figure 4/4C/Figure 4C VAPB-Nup358 PLA data (First from Left)/Figure 4C Quantitative Data VAPB+Nup358 PLA.xlsx
- Figure 4/4C/Figure 4C VAPB-Rictor PLA data (Third from Left)/
- Figure 4/4C/Figure 4C VAPB-Rictor PLA data (Third from Left)/- Insulin (VAPB+Rictor) PLA image.tif
- Figure 4/4C/Figure 4C VAPB-Rictor PLA data (Third from Left)/+ Insulin (VAPB+Rictor) PLA image.tif
- Figure 4/4C/Figure 4C VAPB-Rictor PLA data (Third from Left)/Figure 4C VAPB-Rictor data (Third from Left).xlsx
- Figure 4/4C/Figure 4C VAPB-Sin1 PLA data (Fourth from Left)/
- Figure 4/4C/Figure 4C VAPB-Sin1 PLA data (Fourth from Left)/- Insulin (VAPB+Sin1 PLA) image.tif
- Figure 4/4C/Figure 4C VAPB-Sin1 PLA data (Fourth from Left)/+ Insulin (VAPB+Sin1 PLA) image.tif
- Figure 4/4C/Figure 4C VAPB-Sin1 PLA data (Fourth from Left)/Figure 4C (VAPB+Sin1 PLA) quantitative data.xlsx
- Figure 4/4D/
- Figure 4/4D/- Insulin DMSO control (VAPB+PTPIP51 PLA).tif
- Figure 4/4D/+ Insulin + Wortmannin (VAPB+PTPIP51 PLA).tif
- Figure 4/4D/+ Insulin DMSO control (VAPB+PTPIP51 PLA).tif
- Figure 4/4D/Figure 4D Quantitative Data (Right).xlsx
- Figure 4/4D/Figure 4D Western Blots (Left).pdf
