# Supplementary material for: Nup358 restricts ER-mitochondria connectivity by modulating mTORC2/Akt/GSK3β signalling
Source: EMBO Rep. 2024 Jul 18;25(10):14. doi: 10.1038/s44319-024-00204-8 (PMC11466962; doi:10.1038/s44319-024-00204-8)
Supplement: Supplementary file 6 — Source data Fig. 4 [file 44319_2024_204_MOESM6_ESM.zip › Figure 4/4C/Figure 4C VAPB-mTOR PLA data (Second from Left)/Figure 4C - VAPB+mTOR PLA (Second from Left).xlsx]

## Sheet: Sheet1
Quantitative Data related to Figure 4C (VAPB+mTOR PLA)
		- Insulin	+ Insulin
		10	16
		17	14
		25	16
		19	17
		26	24
		17	11
		1	18
		18	18
		16	15
		11	17
		12	15
		19	20
		24	12
		13	15
		5	13
		7	20
		9	24
		11	23
		13	22
		7	25
		9	20
		16	11
		12	21
		6	25
		10	13
		10	12
		5	10
		4	14
		6	10
		7	15
		8	12
		8	17
		8	15
		6	18
		9	17
		11	25
		6	20
		13	17
		11	17
		6	21
		2	11
		1	14
		7	15
		3	10
		10	27
		9	15
		13	5
		15	10
		9	14
		9	6
		8	13
		9	7
		10	9
		11	17
		11	15
		7	13
		7	7
		13	18
		9	19
		6	12
		7	21
		10	22
		5	19
		21	21
		13	21
		13	20
		17	11
		15	10
		17	14
		4	12
		4	21
		11	15
		8	19
		9	18
		4	22
		12	18
		20	18
		26	23
		18	18
		29	22
		29	11
		14	17
		11	22
		15	17
		15	16
		8	17
		5	19
		7	22
		12	15
		8	15
		8	21
		13	16
		13	21
		6	13
		7	9
		11	41
		8	40
		16	30
		15	21
		13	23
		16	26
		13	21
		16	27
		19	16
		12	29
		5	24
		9	18
		12	17
		11	13
		13	8
		16	15
		19	17
		16	15
		15	23
		11	5
		15	6
		20	10
		9	5
		15	13
		11	9
		13	7
		12	12
		12	13
		16	7
		13	11
		9
		22
		22
		10
		16
		12
	Average	11.81	16.64
	SD	5.535	6.211
	SEM	0.4836	0.5555
