# Supplementary material for: Nup358 restricts ER-mitochondria connectivity by modulating mTORC2/Akt/GSK3β signalling
Source: EMBO Rep. 2024 Jul 18;25(10):14. doi: 10.1038/s44319-024-00204-8 (PMC11466962; doi:10.1038/s44319-024-00204-8)
Supplement: Supplementary file 6 — Source data Fig. 4 [file 44319_2024_204_MOESM6_ESM.zip › Figure 4/4C/Figure 4C VAPB-Nup358 PLA data (First from Left)/Figure 4C Quantitative Data VAPB+Nup358 PLA.xlsx]

## Sheet: Sheet1
Quantitative Data related to Figure 4C (Nup358+VAPB PLA)
Data obtained from 3 independent experiments
	- Insulin	+ Insulin
	28	10
	25	12
	34	15
	31	22
	25	33
	25	19
	21	20
	23	16
	30	17
	27	26
	28	26
	19	17
	22	17
	14	33
	20	35
	17	19
	18	28
	10	29
	21	24
	20	27
	22	43
	23	27
	22	23
	24	31
	34	28
	18	29
	21	16
	21	15
	16	10
	17	18
	23	14
	20	21
	21	14
	20	20
	35	17
	24	16
	25	21
	25	15
	28	15
	28	15
	16	20
	25	12
	17	12
	26	10
	17	11
	33	12
	17	8
	27	12
	21	17
	34	16
	20	21
	33	12
	32	17
	30	10
	22	16
	18	14
	27	48
	33	29
	23	26
	29	26
	22	31
	15	25
	38	32
	23	14
	34	28
	22	25
	22	39
	28	25
	28	27
	36	32
	26	18
	43	25
	41	19
	40	17
	32	22
	18	28
	35	28
	34	31
	31	32
	28	31
	21	29
	37	26
	24	26
	26	20
	32	45
	26	21
	29	23
	27	22
	23	16
	17	23
	22	23
	33	20
	28	22
	36	18
	37	21
	33	23
	50	17
	36
Average	26.1	21.92
SD	7.186	7.953
SEM	0.7259	0.8075
