# Supplementary material for: Nup358 restricts ER-mitochondria connectivity by modulating mTORC2/Akt/GSK3β signalling
Source: EMBO Rep. 2024 Jul 18;25(10):14. doi: 10.1038/s44319-024-00204-8 (PMC11466962; doi:10.1038/s44319-024-00204-8)
Supplement: Supplementary file 6 — Source data Fig. 4 [file 44319_2024_204_MOESM6_ESM.zip › Figure 4/4C/Figure 4C VAPB-Rictor PLA data (Third from Left)/Figure 4C VAPB-Rictor data (Third from Left).xlsx]

## Sheet: Sheet1
Quantitative data related to Figure 4C (VAPB+Rictor PLA)
		- Insulin	+ Insulin
		2	15
		6	26
		5	23
		8	28
		6	36
		14	29
		7	20
		5	40
		5	39
		8	17
		5	34
		11	23
		8	24
		3	24
		3	19
		2	27
		3	26
		5	26
		8	33
		6	22
		3	20
		2	21
		5	28
		2	20
		2	32
		3	31
		4	33
		6	27
		2	32
		5	31
		8	23
		5	33
		8	25
		6	22
		9	30
		5	18
		5	13
		11	23
		8	9
		16	17
		8	27
		6	11
		3	19
		1	14
		7	16
		1	16
		3	21
		3	35
		2	18
		0	20
		4	22
		5	22
		7	13
		3	13
		6	21
		10	46
		3	95
		6	33
		3	30
		7	38
		7	56
		2
		3
		0
		4
		8
		1
	Average	5.194	26.31
	SD	3.12	12.5
	SEM	0.3812	1.601
