# Supplementary material for: Nup358 restricts ER-mitochondria connectivity by modulating mTORC2/Akt/GSK3β signalling
Source: EMBO Rep. 2024 Jul 18;25(10):14. doi: 10.1038/s44319-024-00204-8 (PMC11466962; doi:10.1038/s44319-024-00204-8)
Supplement: Supplementary file 6 — Source data Fig. 4 [file 44319_2024_204_MOESM6_ESM.zip › Figure 4/4C/Figure 4C VAPB-Sin1 PLA data (Fourth from Left)/Figure 4C (VAPB+Sin1 PLA) quantitative data.xlsx]

## Sheet: Sheet1
Quantitative data related to Figure 4C (VAPB+Sin1 PLA)
		- Insulin	+ Insulin
	Expt 1	0	3
		1	12
		1	4
		3	2
		2	6
		2	2
		2	4
		4	4
		1	2
		0	1
		2	2
		4	4
		1	6
		2	1
		7	0
		3	5
		1	3
		2	2
		2	4
		0	4
		1	4
		5	6
		0	7
		0	4
		3	4
		1	5
		3	3
		5	7
		1	7
		1	7
	Expt 2	9	8
		10	10
		3	12
		5	8
		4	14
		2	15
		4	12
		5	18
		5	9
		5	14
		8	7
		7	4
		4	4
		7	8
		5	13
		8	4
		8	12
		2	5
		10	10
		7	6
		5	7
		2	9
		4	12
		8	11
		8	8
		7	8
		4	11
		10	9
		5	3
		4	6
	Expt 3	3	4
		0	2
		3	2
		3	1
		1	3
		2	2
		1	3
		2	2
		4	0
		2	2
		1	3
		0	1
		0	3
		2	1
		5	3
		3	3
		3	1
		4	1
		1	6
		1	3
		1	3
		2	6
		2	0
		1	2
		4	1
		0	2
		2	3
		1	3
		4	2
		0	1
	Average	3.25556	5.23333
	SD	2.61612	3.94641
	SEM	0.275763	0.415988
