# Supplementary material for: Nup358 restricts ER-mitochondria connectivity by modulating mTORC2/Akt/GSK3β signalling
Source: EMBO Rep. 2024 Jul 18;25(10):14. doi: 10.1038/s44319-024-00204-8 (PMC11466962; doi:10.1038/s44319-024-00204-8)
Supplement: Supplementary file 6 — Source data Fig. 4 [file 44319_2024_204_MOESM6_ESM.zip › Figure 4/4D/Figure 4D Quantitative Data (Right).xlsx]

## Sheet: Sheet1
	Quantitative data related to Figure 4D (Right)
		- Insulin with DMSO Control	+ Insulin with DMSO Control	+ Insulin with Wortmannin
	Expt 1	31	22	24
		39	23	27
		40	23	23
		45	21	31
		46	31	17
		29	19	26
		38	33	24
		29	19	29
		28	25	31
		22	32	27
		57	19	29
		31	30	24
		26	21	19
		24	39	16
		28	25	25
		28	28	30
		30	10	22
		55	20	26
		24	24	22
		24	21	11
		26	18	21
		22	17	13
		23	23	18
		18	16	24
		10	19	28
		22	25	18
		27	22	24
		28	29	25
		26	23	19
		26	23	19
	Expt 2	56	11	15
		45	12	16
		40	24	15
		59	16	12
		50	17	23
		46	10	17
		53	12	19
		48	15	13
		41	14	16
		52	15	16
		48	13	16
		30	17	30
		39	24	19
		34	26	18
		46	16	19
		30	17	15
		51	13	10
		45	19	20
		38	10	11
		23	13	9
		19	5	21
		27	12	26
		29	16	23
		31	19	19
		28	18	16
		46	14	22
		28	24	19
		53	16	10
		21	18	22
		35	35	15
	Expt 3	59	50	48
		58	57	43
		43	45	30
		50	52	24
		65	36	39
		44	34	19
		62	36	32
		49	56	37
		59	28	49
		74	48	40
		45	45	52
		58	49	58
		28	55	25
		53	45	34
		32	32	32
		44	42	46
		48	32	37
		46	29	57
		58	30	30
		40	41	41
		50	44	42
		61	61	28
		63	35	32
		66	22	36
		68	41	26
		90	53	32
		39	31	47
		34	42	28
		43	46	47
		51	30	48
	Average	40.8111	27.0889	26.1444
	SD	14.7906	13.0044	11.1864
	SEM	1.55907	1.37079	1.17915
