# Supplementary material for: Nup358 restricts ER-mitochondria connectivity by modulating mTORC2/Akt/GSK3β signalling
Source: EMBO Rep. 2024 Jul 18;25(10):14. doi: 10.1038/s44319-024-00204-8 (PMC11466962; doi:10.1038/s44319-024-00204-8)
Supplement: Supplementary file 7 — Source data Fig. 5 [file 44319_2024_204_MOESM7_ESM.zip]

Archive with 32 entries (25 files):
- Figure 5/5A/
- Figure 5/5A/Figure 5A Quantitative Data (Bottom).xlsx
- Figure 5/5A/Figure 5A Western Blots (Top).pdf
- Figure 5/5B/
- Figure 5/5B/Figure 5B Quantitative Data (Bottom Right).xlsx
- Figure 5/5B/Figure 5B Western Blots (Bottom Left).pdf
- Figure 5/5B/siControl + GFP-Control (IF images)/
- Figure 5/5B/siControl + GFP-Control (IF images)/DAPI.tif
- Figure 5/5B/siControl + GFP-Control (IF images)/GFP-control.tif
- Figure 5/5B/siControl + GFP-Control (IF images)/MERGE.tif
- Figure 5/5B/siControl + GFP-Control (IF images)/PLA (VAPB+PTPIP51).tif
- Figure 5/5B/siNup358 + GFP-Control (IF images)/
- Figure 5/5B/siNup358 + GFP-Control (IF images)/DAPI.tif
- Figure 5/5B/siNup358 + GFP-Control (IF images)/GFP-control.tif
- Figure 5/5B/siNup358 + GFP-Control (IF images)/MERGE.tif
- Figure 5/5B/siNup358 + GFP-Control (IF images)/PLA (VAPB+PTPIP51).tif
- Figure 5/5B/siNup358 + GSK3b-GFP (IF images)/
- Figure 5/5B/siNup358 + GSK3b-GFP (IF images)/DAPI.tif
- Figure 5/5B/siNup358 + GSK3b-GFP (IF images)/GSK3b-GFP.tif
- Figure 5/5B/siNup358 + GSK3b-GFP (IF images)/MERGE.tif
- Figure 5/5B/siNup358 + GSK3b-GFP (IF images)/PLA (VAPB+PTPIP51).tif
- Figure 5/5C/
- Figure 5/5C/Figure 5C_Western Blots (Left).pdf
- Figure 5/5C/GSK3b control PLA image.tif
- Figure 5/5C/GSK3b+RanGAP1 PLA image.tif
- Figure 5/5C/RanGAP1 control PLA image.tif
- Figure 5/5D/
- Figure 5/5D/Figure 5D Quantitative Data (Right).xlsx
- Figure 5/5D/siControl - Insulin (VAPB+PTPIP51 PLA) image.tif
- Figure 5/5D/siControl + Insulin (VAPB+PTPIP51 PLA) image.tif
- Figure 5/5D/siNup358 - Insulin (VAPB+PTPIP51 PLA) image.tif
- Figure 5/5D/siNup358 + Insulin (VAPB+PTPIP51 PLA) image.tif
