# Supplementary material for: Nup358 restricts ER-mitochondria connectivity by modulating mTORC2/Akt/GSK3β signalling
Source: EMBO Rep. 2024 Jul 18;25(10):14. doi: 10.1038/s44319-024-00204-8 (PMC11466962; doi:10.1038/s44319-024-00204-8)
Supplement: Supplementary file 7 — Source data Fig. 5 [file 44319_2024_204_MOESM7_ESM.zip › Figure 5/5A/Figure 5A Quantitative Data (Bottom).xlsx]

## Sheet: Sheet1
	Quantitative date related to Figure 5A (Bottom)
		Band intensity relative to control
		siControl	siNup358	siNup358+siRictor
	Expt. 1	1	1.23204	0.821288
	Expt. 2	1	1.18235	0.744221
	Expt. 3	1	1.39088	0.967863
		1	1.26842	0.844457	Average
		0	0.108925	0.113607	SD
		0	0.062888	0.065591	SEM
