# Supplementary material for: Nup358 restricts ER-mitochondria connectivity by modulating mTORC2/Akt/GSK3β signalling
Source: EMBO Rep. 2024 Jul 18;25(10):14. doi: 10.1038/s44319-024-00204-8 (PMC11466962; doi:10.1038/s44319-024-00204-8)
Supplement: Supplementary file 7 — Source data Fig. 5 [file 44319_2024_204_MOESM7_ESM.zip › Figure 5/5B/Figure 5B Quantitative Data (Bottom Right).xlsx]

## Sheet: Sheet1
	Quantitative data related to Figure 5B (Bottom Right)
		siControl+GFP-Control	siNup358+GFP-Control	siNup358+GSK3β-GFP
	Expt 1	53	62	34
		31	96	25
		26	83	26
		53	92	32
		50	52	23
		86	57	37
		39	44	47
		56	35	43
		36	30	71
		32	49	59
		41	64	58
		54	64	55
		41	85	36
		60	57	28
		49	48	27
		79	87	33
		46	72	20
		41	56	24
		62	54	39
		45	45	52
		29	32	60
		46	33	18
		73	42	39
		66	37	12
		18	37	20
		38	76	20
		19	69	20
		30	71	27
		22	43	23
		24	39	36
	Expt 2	35	60	31
		36	78	34
		42	106	40
		42	66	53
		33	49	39
		70	40	40
		30	82	44
		37	50	35
		35	57	57
		38	95	33
		37	52	61
		56	69	37
		18	44	40
		27	67	31
		54	55	20
		43	58	30
		53	49	27
		60	50	43
		44	50	30
		38	45	25
		62	37	43
		41	58	48
		51	59	42
		50	44	47
		53	75	31
		76	64	49
		54	37	41
		92	58	36
		74	79	36
		59	58	28
	Expt 3	38	79	56
		37	85	28
		23	38	46
		42	44	24
		31	59	59
		25	42	48
		53	40	33
		21	72	64
		24	35	46
		37	31	22
		39	64	22
		30	28	26
		40	62	26
		21	37	45
		27	19	51
		26	22	23
		26	19	55
		27	59	34
		46	29	21
		33	38	25
		32	36	24
		41	42	27
		38	37	19
		36	23	30
		41	44	25
		41	29	14
		36	42	22
		32	29	29
		26	31	29
		30	52	24
	Average	42.0444	52.9889	35.4667
	SD	15.5974	19.0526	12.9278
	SEM	1.64411	2.00832	1.36271
