# Supplementary material for: Nup358 restricts ER-mitochondria connectivity by modulating mTORC2/Akt/GSK3β signalling
Source: EMBO Rep. 2024 Jul 18;25(10):14. doi: 10.1038/s44319-024-00204-8 (PMC11466962; doi:10.1038/s44319-024-00204-8)
Supplement: Supplementary file 7 — Source data Fig. 5 [file 44319_2024_204_MOESM7_ESM.zip › Figure 5/5D/Figure 5D Quantitative Data (Right).xlsx]

## Sheet: Sheet1
	Quantitative data related to Figure 5D (Right)
		siControl -Insulin	siControl + Insulin	siNup358 -Insulin	siNup358 +Insulin
	Expt 1	20	31	29	40
		21	34	21	33
		24	34	39	39
		19	27	48	44
		25	39	34	46
		23	49	52	45
		18	30	37	22
		29	31	29	32
		15	41	35	23
		22	38	66	28
		20	33	34	35
		28	35	30	44
		22	57	25	39
		24	49	31	36
		17	21	39	38
		14	25	31	20
		17	26	41	30
		11	53	50	38
		14	30	22	54
		22	54	26	56
		19	33	44	53
		26	28	51	54
		23	53	44	33
		21	29	44	21
		23	41	40	37
		10	31	26	45
		12	26	42	47
		15	25	34	27
		19	27	27	28
		19	42	50	26
	Expt 2	29	29	27	36
		19	26	30	39
		16	21	53	29
		17	30	26	33
		26	40	32	25
		13	32	18	30
		39	40	31	30
		24	32	31	28
		23	35	42	19
		14	47	35	34
		24	24	37	27
		19	40	43	26
		11	18	43	45
		18	22	70	18
		11	12	52	26
		11	15	38	28
		21	9	41	27
		12	19	63	34
		15	11	53	44
		12	16	49	45
		10	13	44	35
		16	10	48	33
		13	18	46	40
		20	38	29	34
		13	32	33	39
		7	44	45	33
		10	19	37	25
		11	28	43	24
		9	18	44	39
		18	29	55	30
	Expt 3	24	29	32	27
		18	37	32	30
		28	41	17	39
		19	30	26	30
		20	28	29	23
		30	37	29	23
		8	32	18	29
		23	36	27	28
		22	25	33	31
		18	20	24	23
		29	32	29	24
		26	21	31	37
		22	33	18	33
		18	31	32	28
		25	22	33	32
		22	26	32	25
		7	32	32	31
		17	28	33	28
		19	27	42	17
		17	20	32	20
		11	31	22	23
		18	22	26	24
		11	22	35	20
		10	16	42	27
		21	21	38	31
		17	16	28	19
		25	26	23	18
		16	24	32	25
		16	21	32	18
		25	35	38	35
	Average	18.6111	29.5556	36.1778	31.8444
	SD	6.05721	10.2235	10.6397	8.94416
	SEM	0.638486	1.07765	1.12153	0.942797
