# Supplementary material for: Nup358 restricts ER-mitochondria connectivity by modulating mTORC2/Akt/GSK3β signalling
Source: EMBO Rep. 2024 Jul 18;25(10):14. doi: 10.1038/s44319-024-00204-8 (PMC11466962; doi:10.1038/s44319-024-00204-8)
Supplement: Supplementary file 8 — Source data Fig. 6 [file 44319_2024_204_MOESM8_ESM.zip]

Archive with 27 entries (19 files):
- Figure 6/6A/
- Figure 6/6A/Fig 6A Western Blots (Bottom).pdf
- Figure 6/6B/
- Figure 6/6B/Figure 6B Western Blots.pdf
- Figure 6/6C/
- Figure 6/6C/Figure 6C Blot Quantitation Data (Right).xlsx
- Figure 6/6C/Figure 6C Western Blots (Left).pdf
- Figure 6/6D/
- Figure 6/6D/~$Data used for quantitation in Fig 6D-Right.xlsx
- Figure 6/6D/Figure 6D Quantitative Data (Right).xlsx
- Figure 6/6D/Figure 6D Western Blots (Left).pdf
- Figure 6/6E/
- Figure 6/6E/Fig 6E quantitation data.xlsx
- Figure 6/6E/Figure 6E Western Blots (Left).pdf
- Figure 6/6E/Figure 6E Western Blots (Right Top).pdf
- Figure 6/6F/
- Figure 6/6F/Figure 6F Quantitative Data (Right).xlsx
- Figure 6/6F/GFP-control (IF images)/
- Figure 6/6F/GFP-control (IF images)/DAPI.tif
- Figure 6/6F/GFP-control (IF images)/GFP-control.tif
- Figure 6/6F/GFP-control (IF images)/Merge.tif
- Figure 6/6F/GFP-control (IF images)/PLA (VAPB+PTPIP51).tif
- Figure 6/6F/GFP-Nup358-MC1 (IF images)/
- Figure 6/6F/GFP-Nup358-MC1 (IF images)/DAPI.tif
- Figure 6/6F/GFP-Nup358-MC1 (IF images)/GFP-Nup358-MC1.tif
- Figure 6/6F/GFP-Nup358-MC1 (IF images)/Merge.tif
- Figure 6/6F/GFP-Nup358-MC1 (IF images)/PLA (VAPB+PTPIP51).tif
