# Supplementary material for: Nup358 restricts ER-mitochondria connectivity by modulating mTORC2/Akt/GSK3β signalling
Source: EMBO Rep. 2024 Jul 18;25(10):14. doi: 10.1038/s44319-024-00204-8 (PMC11466962; doi:10.1038/s44319-024-00204-8)
Supplement: Supplementary file 8 — Source data Fig. 6 [file 44319_2024_204_MOESM8_ESM.zip › Figure 6/6C/Figure 6C Blot Quantitation Data (Right).xlsx]

## Sheet: Sheet1
Band Intensities						Pull down intesity normalised to RKRIR input					Relative fold change in normalised PD intensity as compared to Ctrl (MBP rxn)
Set no.	RKRIR Input	MBP+RKRIR	MBP-PTPIP+RKRIR	MBP-VAPB+RKRIR		Set no.	MBP+RKRIR	MBP-PTPIP+RKRIR	MBP-VAPB+RKRIR		Set no.	MBP+RKRIR	MBP-PTPIP+RKRIR	MBP-VAPB+RKRIR
1	1.26589e+06	378440	2.86715e+06	837369		1	0.298952	2.26493	0.661486		1	1	7.57623	2.21268
2	2.01122e+06	434498	1.7245e+06	669342		2	0.216037	0.857441	0.332804		2	1	3.96895	1.5405
3	2.71917e+06	1.06334e+06	3.30005e+06	994136		3	0.391052	1.21362	0.365603		3	1	3.10349	0.934921
											Average	1	4.883	1.563
											SD	0	2.372	0.6392
											SEM	0	1.37	0.369
