# Supplementary material for: Nup358 restricts ER-mitochondria connectivity by modulating mTORC2/Akt/GSK3β signalling
Source: EMBO Rep. 2024 Jul 18;25(10):14. doi: 10.1038/s44319-024-00204-8 (PMC11466962; doi:10.1038/s44319-024-00204-8)
Supplement: Supplementary file 8 — Source data Fig. 6 [file 44319_2024_204_MOESM8_ESM.zip › Figure 6/6D/Figure 6D Quantitative Data (Right).xlsx]

## Sheet: Sheet1
	Quantitative data related to Figure 6D (Right)
	Intensity relative to control
	GFP-control	GFP-Nup358-MC1
	1	0.676368
	1	0.497687
	1	0.550549
	1	0.5749	Average
	0	0.09179	SD
	0	0.05299	SEM
