# Supplementary material for: Nup358 restricts ER-mitochondria connectivity by modulating mTORC2/Akt/GSK3β signalling
Source: EMBO Rep. 2024 Jul 18;25(10):14. doi: 10.1038/s44319-024-00204-8 (PMC11466962; doi:10.1038/s44319-024-00204-8)
Supplement: Supplementary file 8 — Source data Fig. 6 [file 44319_2024_204_MOESM8_ESM.zip › Figure 6/6E/Fig 6E quantitation data.xlsx]

## Sheet: Fig 6E
Expt.		pAkt band intensity				Akt band intensity					Vinculin band intensity			Intensity relative to control
		siControl	siNup358	siNup358		siControl	siNup358	siNup358		siControl	siNup358	siNup358		siControl	siNup358	siNup358
		GFP-control	GFP-control	GFP-Nup358-MC1		GFP-control	GFP-Nup358-MC1	GFP-Nup358-MC1		GFP-control	GFP-Nup358-MC1	GFP-Nup358-MC1		GFP-control	GFP-Nup358-MC1	GFP-Nup358-MC1
1		84882.2	634653	223352		2.79032e+06	2.71636e+06	2.98056e+06		2.5621e+06	2.42974e+06	2.66922e+06		1	7.28365	2.56635
2		78163.9	653551	381000		899237	1.00833e+06	945334		2.80856e+06	2.84764e+06	2.76575e+06		1	7.5604	4.566
3		278212	1.54176e+06	272607		1.36856e+06	1.27109e+06	923546		2.46881e+06	2.37051e+06	2.5616e+06		1	5.72904	1.50657
														1	6.8577	2.87964	Average
														0	0.9872	1.554	S.D.
														0	0.57	0.897	SEM
