# Supplementary material for: Nup358 restricts ER-mitochondria connectivity by modulating mTORC2/Akt/GSK3β signalling
Source: EMBO Rep. 2024 Jul 18;25(10):14. doi: 10.1038/s44319-024-00204-8 (PMC11466962; doi:10.1038/s44319-024-00204-8)
Supplement: Supplementary file 8 — Source data Fig. 6 [file 44319_2024_204_MOESM8_ESM.zip › Figure 6/6F/Figure 6F Quantitative Data (Right).xlsx]

## Sheet: Sheet1
	GFP-control	GFP-Nup358-MC1
Expt 1	34	21
	61	9
	23	18
	20	8
	13	9
	21	15
	23	6
	17	10
	24	7
	19	21
	29	6
	22	14
	15	21
	19	12
	26	9
	24	13
	25	14
	29	6
	24	8
	27	8
	22	9
	28	8
	27	9
	43	9
	43	8
	35	15
	28	16
	29	16
	26	15
	25	9
Expt 2	40	15
	34	11
	40	21
	25	20
	41	9
	31	15
	21	24
	44	14
	33	10
	22	29
	44	18
	24	13
	26	16
	22	26
	37	29
	20	16
	36	13
	39	24
	13	8
	39	21
	17	29
	24	24
	45	32
	54	27
	23	13
	42	24
	63	17
	35	14
	40	16
	32	8
Expt 3	16	4
	28	6
	16	2
	14	4
	30	2
	29	5
	30	5
	20	5
	13	7
	15	4
	20	8
	25	5
	18	5
	24	4
	22	4
	24	4
	23	5
	25	5
	19	5
	16	5
	23	4
	16	4
	27	6
	15	6
	10	8
	18	5
	16	4
	16	6
	25	9
	11	3
Average	26.7889	11.7111
SD	10.5495	7.3824
SEM	1.11202	0.778174
